# Supplementary material for: The G Protein-Coupled Receptor (GPR) 15 Counteracts Antibody-Mediated Skin Inflammation
Source: Front Immunol. 2020 Aug 14;11:1858. doi: 10.3389/fimmu.2020.01858 (PMC7456807; doi:10.3389/fimmu.2020.01858)
Supplement: Supplementary file 6 [file Table_1.xlsx]

## Sheet: Sheet1
Supplementary table 1
List of antibodies used in the present study in immunohistochemistry
Antibody	Clone	Vendor	Conc. (mg/ml)	Incubation time (hours)	Temperature (C)
Primary antibodies
Biotin rat anti-mouse Ly-6G	1A8	BioLegend	0.00125	1	RT
Biotin anti-mouse δTCR	GL3	BioLegend	0.005	1	RT
Biotin rat anti-mouse FOXP3	MF-14	LS Bio	0.004	1	RT
Purified Rat anti-mouse CD8α	KT15	BioRad	0.01	1	RT
Biotin anti-mouse CD3ɛ	145-2C11	BioLegend	0.005	1	RT
Purified rat anti-mouse Complement C3	RmC11H9	Cedarlane	0.005	1	RT
Isotypes
Biotin rat IgG2a k Isotype	RTK2758	BioLegend
Biotin armenian hamster IgG	HTK888	BioLegend
Biotin rat IgG2b k Isotype	RTK4530	BioLegend
Polyclonal non-immune Rat IgG	Polyclonal	emfret Analytics
Secondary antibodies
Biotin goat anti-rat IgG	Polyclonal	Jackson Immunoresearch	0.006	1	RT
Alexa Fluor® 594 goat anti-rat IgG	Polyclonal	Jackson Immunoresearch	0.001	1	RT
Alexa Fluor® 488 goat anti-rabbit IgG	Polyclonal	Jackson Immunoresearch	0.003	1	RT
Streptavidin conjugated to fluorophores
Streptavidin conjugated to Dylight 488		Thermo Fisher Scientific	0.002	0.5	RT
Streptavidin conjugated to Dylight 594		Thermo Fisher Scientific	0.002	0.5	RT
List of antibodies used in the present study in flow cytometry
Antibody	Clone	Vendor	Conc. (mg/ml)	Incubation time (hours)	Temperature (C)
PE-Vio770 anti-mouse CD3	REA641	Miltenyi Biotec	0.003	0.5	4
PE anti-mouse CD8a	53-6.7	eBioscience	0.002	0.5	4
PerCP anti-mouse CD4	RM4-5	BD Bioscience	0.002	0.5	4
APC-Vio770 anti-mouse CD19	6D5	Miltenyi Biotec	0.003	0.5	4
APC anti-mouse TCR γ/δ	REA633	Miltenyi Biotec	0.003	0.5	4
PE anti-mouse CD25	7D4	Miltenyi Biotec	0.003	0.5	4
APC anti-mouse CD127	A7R34	Miltenyi Biotec	0.003	0.5	4
PerCP anti-mouse Ly6G	1A8	Miltenyi Biotec	0.003	0.5	4
APC-Vio770 anti-mouse CD11b	REA592	Miltenyi Biotec	0.003	0.5	4
